# Supplementary material for: Complexation of Cyclodextrins with Benzoic Acid in Water-Organic Solvents: A Solvation-Thermodynamic Approach
Source: Molecules. 2021 Jul 21;26(15):4408. doi: 10.3390/molecules26154408 (PMC8348358; doi:10.3390/molecules26154408)
Supplement: Supplementary file 1 [file molecules-26-04408-s001.zip]

Archive with 1 entries (1 files):
- molecules-1276959-supplementary.pdf
